# Supplementary material for: High Cardiorespiratory Fitness and Vigorous Physical Activity Relate to Select Pain Sensitivity Assessments in Healthy Adults: A Cross‐Sectional Study
Source: Pain Res Manag. 2026 Mar 1;2026:3112089. doi: 10.1155/prm/3112089 (PMC12950830; doi:10.1155/prm/3112089)
Supplement: Supplementary file 1 — Supporting Information Additional supporting information can be found online in the Supporting Information section. [file PRM-2026-3112089-s001.zip]

Archive with 2 entries (2 files):
- Supplemental Materials I.pdf
- Supplemental Materials II.pdf
